# Supplementary material for: Genetic and Phenotypic Investigations of Viral Subpopulations Detected in Different Tissues of Laying Hens Following Infectious Bronchitis Virus Infection
Source: Viruses. 2025 Apr 4;17(4):527. doi: 10.3390/v17040527 (PMC12030972; doi:10.3390/v17040527)
Supplement: Supplementary file 1 [file viruses-17-00527-s001.zip]

Archive with 2 entries (2 files):
- viruses-3403368-File S1.pdf
- viruses-3403368-supplementary.xlsx
