# Supplementary material for: Genetic and Phenotypic Investigations of Viral Subpopulations Detected in Different Tissues of Laying Hens Following Infectious Bronchitis Virus Infection
Source: Viruses. 2025 Apr 4;17(4):527. doi: 10.3390/v17040527 (PMC12030972; doi:10.3390/v17040527)
Supplement: Supplementary file 1 [file viruses-17-00527-s001.zip › viruses-3403368-supplementary.xlsx]

## Sheet: Table S1
Sequence ID	Source	Acession number
Parent_S1_L001	Allantoic fluid	PQ197103
Trachea2_S46_L001	Trachea	PQ197084
Trachea3_S47_L001	Trachea	PQ197075
Trachea4_S48_L001	Trachea	PQ197059
Trachea5_S49_L001	Trachea	PQ197105
Trachea6_S50_L001	Trachea	PQ197090
Kidney1_S41_L001	Kidney	PQ197068
Kidney3_S42_L001	Kidney	PQ197069
Kidney4_S43_L001	Kidney	PQ197086
Kidney5_S44_L001	Kidney	PQ197070
Kidney6_S45_L001	Kidney	PQ197087
CT1_S25_L001	Cecal tonsils	PQ197060
CT2_S26_L001	Cecal tonsils	PQ197063
CT3_S27_L001	Cecal tonsils	PQ197091
CT4_S28_L001	Cecal tonsils	PQ197064
CT5_S29_L001	Cecal tonsils	PQ197081
CT6_S30_L001	Cecal tonsils	PQ197098
Duo1_S37_L001	Duodenum	PQ197065
Duo3_S38_L001	Duodenum	PQ197066
Duo4_S39_L001	Duodenum	PQ197104
Duo5_S40_L001	Duodenum	PQ197106
Li1_S31_L001	Colorectum	PQ197079
Li2_S32_L001	Colorectum	PQ197061
Li3_S33_L001	Colorectum	PQ197094
Li4_S34_L001	Colorectum	PQ197062
Li5_S35_L001	Colorectum	PQ197095
Li6_S36_L001	Colorectum	PQ197101
Ovary2_S20_L001	Ovary	PQ197073
Ovary3_S21_L001	Ovary	PQ197080
Ovary4_S22_L001	Ovary	PQ197074
Ovary5_S23_L001	Ovary	PQ197088
Ovary6_S24_L001	Ovary	PQ197108
Magnum1_S2_L001	Magnum	PQ197083
Magnum2_S3_L001	Magnum	PQ197071
Magnum3_S4_L001	Magnum	PQ197096
Magnum4_S5_L001	Magnum	PQ197072
Magnum5_S6_L001	Magnum	PQ197089
Magnum6_S7_L001	Magnum	PQ197102
Isthmus1_S8_L001	Isthmus	PQ197067
Isthmus2_S9_L001	Isthmus	PQ197082
Isthmus3_S10_L001	Isthmus	PQ197092
Isthmus4_S11_L001	Isthmus	PQ197093
Isthmus5_S12_L001	Isthmus	PQ197099
Isthmus6_S13_L001	Isthmus	PQ197100
Uterus1_S14_L001	Uterus	PQ197107
Uterus2_S15_L001	Uterus	PQ197097
Uterus3_S16_L001	Uterus	PQ197076
Uterus4_S17_L001	Uterus	PQ197077
Uterus5_S18_L001	Uterus	PQ197078
Uterus6_S19_L001	Uterus	PQ197085

## Sheet: Table S2
Sample name	Reads (#)	Avg. length before trim	Reads after trim	Reads after trim (%)	Avg. length after trim
Cecal tonsils 1	49900	249.226	45137	90.4549	248.975
Cecal tonsils 2	41946	249.387	37658	89.7773	249.125
Cecal tonsils 3	42788	249.654	38520	90.0252	249.371
Cecal tonsils 4	43090	248.64	39671	92.0654	248.575
Cecal tonsils 5	49332	248.662	46408	94.0728	248.486
Cecal tonsils 6	55882	249.063	53886	96.4282	248.932
Duodenum 1	58890	244.235	53231	90.3906	243.325
Duodenum 2	52940	242.52	48220	91.0842	241.791
Duodenum 3	45542	242.681	41657	91.4694	241.897
Duodenum 4	58266	194.235	53713	92.1858	188.9
Isthmus 1	51188	246.668	46422	90.6892	246.139
Isthmus 2	30334	249.495	27313	90.0409	249.349
Isthmus 3	33544	249.767	30403	90.6362	249.567
Isthmus 4	28448	248.866	25740	90.4809	248.579
Isthmus 5	24914	249.834	22327	89.6163	249.647
Isthmus 6	31314	249.791	29851	95.328	249.646
Kidney 1	51482	247.277	45862	89.0836	246.723
Kidney 2	53086	247.271	48295	90.975	246.847
Kidney 3	49972	236.515	45217	90.4847	234.852
Kidney 4	41644	246.684	37487	90.0178	245.998
Kidney 5	53298	244.006	48507	91.0109	243.191
Colorectum 1	53290	249.175	48873	91.7114	248.963
Colorectum 2	53172	249.192	48365	90.9595	248.922
Colorectum 3	38902	249.513	35368	90.9156	249.305
Colorectum 4	46626	249.156	42642	91.4554	248.931
Colorectum 5	37602	249.172	34319	91.2691	248.929
Colorectum 6	30246	249.352	28533	94.3364	249.125
Magnum 1	76956	229.784	70102	91.0936	228.843
Magnum 2	49918	241.901	43521	87.185	242.435
Magnum 3	45540	243.326	42400	93.105	242.984
Magnum 4	47584	247.976	42796	89.9378	247.599
Magnum 5	54180	248.655	49949	92.1908	248.374
Magnum 6	44590	248.443	40383	90.5651	248.109
Ovary 1	49166	249.075	44418	90.3429	248.683
Ovary 2	57990	248.432	52587	90.6829	248.039
Ovary 3	56166	236.561	51357	91.4379	235.014
Ovary 4	55798	231.477	49779	89.2129	228.813
Ovary 5	55138	237.122	50139	90.9337	241.85
Parent	56270	248.91	56270	100	248.887
Trachea 1	54586	247.682	49576	90.8218	247.329
Trachea 2	58846	243.912	53377	90.7063	243.095
Trachea 3	58570	211.745	53140	90.729	207.328
Trachea 4	49446	246.93	45623	92.2683	246.557
Trachea 5	50854	246.388	46686	91.804	245.895
Uterus 1	46220	248.809	42069	91.019	248.55
Uterus 2	57310	248.865	52761	92.0625	248.657
Uterus 3	47288	249.007	43041	91.0189	248.757
Uterus 4	55020	248.623	49996	90.8688	248.29
Uterus 5	60108	248.67	54783	91.1409	248.368
Uterus 6	97952	247.575	92995	94.9394	247.312
Minimum	24914	194.235	22327	87.185	188.9
Median	50413	248.533	46135	90.9673	248.2
Maximum	97952	249.834	92995	100	249.647
Mean	49862.7	244.598	45627.5	91.4206	244.077
Standard deviation	11905.2	9.91973	11253.4	2.02344	10.8195

## Sheet: Table S3
Sample name	Reads (#)	Mapped reads (#)	Mapped reads (%)	Not mapped reads (#)	Not mapped reads (%)
Cecal tonsils 1	40374	40214	99.6037	160	0.396295
Cecal tonsils 2	33370	33249	99.6374	121	0.362601
Cecal tonsils 3	34252	34072	99.4745	180	0.525517
Cecal tonsils 4	36252	36028	99.3821	224	0.617897
Cecal tonsils 5	43484	43370	99.7378	114	0.262165
Cecal tonsils 6	51890	51684	99.603	206	0.396994
Duodenum 1	47572	47189	99.1949	383	0.805095
Duodenum 2	43500	43098	99.0759	402	0.924138
Duodenum 3	37776	37419	99.055	357	0.945044
Duodenum 4	49160	44291	90.0956	4869	9.90439
Isthmus 1	41656	41139	98.7589	517	1.24112
Isthmus 2	24292	24175	99.5184	117	0.48164
Isthmus 3	27262	27124	99.4938	138	0.506199
Isthmus 4	23032	22908	99.4616	124	0.538381
Isthmus 5	19740	19641	99.4985	99	0.50152
Isthmus 6	28388	28259	99.5456	129	0.454417
Kidney 1	40242	40002	99.4036	240	0.596392
Kidney 2	43504	43267	99.4552	237	0.544777
Kidney 3	40462	40077	99.0485	385	0.95151
Kidney 4	33330	33034	99.1119	296	0.888089
Kidney 5	43716	43213	98.8494	503	1.15061
Colorectum 1	44456	44275	99.5929	181	0.407144
Colorectum 2	43558	43239	99.2676	319	0.732357
Colorectum 3	31834	31688	99.5414	146	0.458629
Colorectum 4	38658	38493	99.5732	165	0.42682
Colorectum 5	31036	30898	99.5554	138	0.444645
Colorectum 6	26820	26708	99.5824	112	0.417599
Magnum 1	63248	62935	99.5051	313	0.494877
Magnum 2	37124	36931	99.4801	193	0.519879
Magnum 3	39260	39100	99.5925	160	0.407539
Magnum 4	38008	37807	99.4712	201	0.528836
Magnum 5	45718	45462	99.44	256	0.559955
Magnum 6	36176	36001	99.5163	175	0.483746
Ovary 1	39670	39397	99.3118	273	0.688177
Ovary 2	47184	46899	99.396	285	0.604018
Ovary 3	46548	45942	98.6981	606	1.30188
Ovary 4	43760	43039	98.3524	721	1.64762
Ovary 5	45140	44722	99.074	418	0.926008
Parent	56270	56238	99.9431	32	0.0568687
Trachea 1	47908	47625	99.4093	283	0.590716
Trachea 2	47710	46422	97.3004	1288	2.69964
Trachea 3	41802	41616	99.555	186	0.444955
Trachea 4	42518	42340	99.5814	178	0.418646
Trachea 5	42518	42340	99.5814	178	0.418646
Uterus 1	37918	37709	99.4488	209	0.551189
Uterus 2	48212	47982	99.5229	230	0.47706
Uterus 3	38794	38477	99.1829	317	0.817137
Uterus 4	44972	44771	99.5531	201	0.446945
Uterus 5	49458	49233	99.5451	225	0.454931
Uterus 6	88038	87692	99.607	346	0.393012
Minimum	19740	19641	90.0956	32	0.0568687
Median	41656	41139	99.4745	224	0.525517
Maximum	88038	87692	99.9431	4869	9.90439
Mean	41327.6	40961.1	99.1552	366.49	0.844809
Standard deviation	10815.4	10707.6	1.3844	686.597	1.3844

## Sheet: Table S4
Tissue	Log IBV RNA loads	SNVs	Shannon entropy
Trachea 2	0.840077	4	1.96963
Trachea 3	1.46501	3	1.58377
Trachea 4	0.743314	10	3.20738
Trachea 5	0.929537	5	2.26531
Trachea 6	1.10292	5	2.27435
Kidney 1	2.68377	3	1.58354
Kidney 3	2.62214	3	1.58474
Kidney 4	0.924999	4	1.91267
Kidney 5	3.12369	3	1.57773
Kidney 6	1.92032	4	1.91361
Cecal tonsils 1	5.03624	4	1.98549
Cecal tonsils 2	3.64431	3	1.58434
Cecal tonsils 3	3.79585	2	0.994837
Cecal tonsils 4	4.60934	3	1.58178
Cecal tonsils 5	3.28318	5	2.25129
Cecal tonsils 6	4.0313	3	1.58491
Duodenum 1	0.916142	3	1.58495
Duodenum 3	2.86245	3	1.58005
Duodenum 4	2.68001	5	2.27063
Duodenum 5	2.66618	7	2.6927
Colorectum 1	4.12652	4	1.94497
Colorectum 2	5.44663	4	1.98814
Colorectum 3	3.57277	2	0.997421
Colorectum 4	5.22095	4	1.98578
Colorectum 5	3.99108	2	0.9891
Colorectum 6	3.6689	3	1.57958
Ovary 2	2.10966	3	1.58297
Ovary 3	2.61526	4	1.91193
Ovary 4	1.1646	3	1.58478
Ovary 5	1.23208	4	1.99778
Ovary 6	2.11251	9	3.04965
Magnum 1	3.64623	5	2.25141
Magnum 2	3.47264	3	1.58444
Magnum 3	4.55273	2	1
Magnum 4	2.71707	3	1.58443
Magnum 5	4.00599	5	2.31936
Magnum 6	2.87215	4	1.91127
Isthmus 1	2.93976	3	1.58376
Isthmus 2	2.66546	6	2.47095
Isthmus 3	4.8123	2	1
Isthmus 4	2.69611	2	0.999997
Isthmus 5	2.94555	3	1.52387
Isthmus 6	5.12081	3	1.58494
Uterus 1	2.63966	7	2.43147
Uterus 2	4.70738	2	1
Uterus 3	2.42533	3	1.58362
Uterus 4	3.06	3	1.5835
Uterus 5	4.4366	3	1.58389
Uterus 6	2.95883	4	1.99998

## Sheet: Table S5
		Trachea 2	Frequency	Trachea 3	Frequency	Trachea 4	Frequency	Trachea 5	Frequency	Trachea 6	Frequency
		A138G	100	A138G	100	A138G	100	A138G	100	A138G	100
								C284A	41.6667
		A300T	95.6522	A300T	91.3043	A300T	96.2963	A300T	83.3333	A300T	84.2105
						C388A	58.2321			C388A	47.9499
		A391T	58.3906					A391C	77.3358	A391T	67.1483
						A1089T	37.7049
						T1107C	42.4658
						A1118C	35
						A1134C	48.2759
						A1144T	47.1264
						A1145T	47.1264
		T1296G	99.0761	T1296G	99.1496	T1296G	98.2659	T1296G	99.4389	T1296G	99.1196
Kidney 1	Frequency			Kidney 3	Frequency	Kidney 4	Frequency	Kidney 5	Frequency	Kidney 6	Frequency
A138G	100			A138G	100	A138G	100	A138G	100	A138G	100
A300T	90.625			A300T	96	A300T	100	A300T	80	A300T	100
						C388A	37.5336			C388A	37.7991
T1296G	99.3386			T1296G	99.3014	T1296G	99.0373	T1296G	98.9778	T1296G	99.1553
Cecal tonsils1	Frequency	Cecal tonsils2	Frequency	Cecal tonsils3	Frequency	Cecal tonsils4	Frequency	Cecal tonsils5	Frequency	Cecal tonsils6	Frequency
A138G	100	A138G	100			A138G	100	A138G	100
								T274G	41.6667
A300T	90.4762	A300T	93.75			A300T	86.3636	A300T	91.6667
										C388A	97.3084
				A391T	83.797			A391T	60.0553	A391T	99.1635
C803T	69.2421
T1296G	99.3879	T1296G	99.5908	T1296G	99.2754	T1296G	99.3105	T1296G	100	T1296G	98.9804
Colorectum 1	Frequency	Colorectum 2	Frequency	Colorectum 3	Frequency	Colorectum 4	Frequency	Colorectum 5	Frequency	Colorectum 6	Frequency
A138G	100	A138G	95			A138G	100
A300T	88.2353	A300T	90			A300T	90
A347T	46.6667
										C388A	80.9237
				A391T	88.1017			A391T	77.4419	A391T	95.4797
		C803T	70.094			C803T	69.4733
T1296G	99.2528	T1296G	99.0356	T1296G	99.3043	T1296G	99.2372	T1296G	99.1181	T1296G	99.0991
Duodenum 1	Frequency			Duodenum 3	Frequency	Duodenum 4	Frequency	Duodenum 5	Frequency
A138G	100			A138G	95.4545	A138G	100	A138G	98.0392
						C284A	46.1538
A300T	100			A300T	81.8182	A300T	100	A300T	84.3137
								T330A	38.2979
								T348G	36.9565
						A391T	74.4528	A391T	56.9726
								C803T	42.2279
T1296G	99.1943			T1296G	99.4374	T1296G	99.0904	T1296G	99.0114
		Ovary 2	Frequency	Ovary 3	Frequency	Ovary 4	Frequency	Ovary 5	Frequency	Ovary 6	Frequency
		A138G	100	A138G	100	A138G	100	A138G	100	A138G	100
										C239A	50
										C260A	40
										C296A	36.3636
		A300T	88.8889	A300T	86.3636	A300T	96.4286	A300T	88.8889	A300T	90.9091
				T328A	36.3636
										C337A	36.3636
								C388A	89.6277	C388A	97.636
										A391T	99.2889
		T1296G	98.9511	T1296G	99.1553	T1296G	99.3393	T1296G	99.4192	T1296G	98.6388
Magnum 1	Frequency	Magnum 2	Frequency	Magnum 3	Frequency	Magnum 4	Frequency	Magnum 5	Frequency	Magnum 6	Frequency
A138G	92.3077	A138G	100			A138G	100	A138G	100	A138G	100
										C286T	36.3636
A300T	84.6154	A300T	94.1176			A300T	94.1176	A300T	85	A300T	90.9091
A322T	36.3636
								C388A	95.0319
A391T	99.1297			A391T	99.5904			A391T	99.1931
T1296G	99.3959	T1296G	99.2497	T1296G	99.4734	T1296G	99.4286	T1296G	99.3405	T1296G	99.3061
Isthmus 1	Frequency	Isthmus 2	Frequency	Isthmus 3	Frequency	Isthmus 4	Frequency	Isthmus 5	Frequency	Isthmus 6	Frequency
A138G	100	A138G	100
		C261T	36.3636
		T274G	36.3636
A300T	91.3043	A300T	81.8182
								C388A	50.265	C388A	98.5537
		A391T	99.3374	A391T	99.397	A391T	99.4495	A391T	99.4255	A391T	99.8264
T1296G	99.2485	T1296G	99.2079	T1296G	99.3685	T1296G	99.0368	T1296G	99.1925	T1296G	99.364
Uterus 1	Frequency	Uterus 2	Frequency	Uterus 3	Frequency	Uterus 4	Frequency	Uterus 5	Frequency	Uterus 6	Frequency
A138G	100			A138G	100	A138G	100	A138G	100	A138G	100
C284A	35.7143
A300T	78.5714			A300T	90.9091	A300T	90.4762	A300T	91.6667	A300T	100
T328A	35.7143
C350A	35.7143
		A391T	99.4257							A391T	99.4618
T1296G	99.6409	T1296G	99.3629	T1296G	99.4244	T1296G	99.2374	T1296G	98.9969	T1296G	98.8209
